# Supplementary material for: Gene delivery ability of polyethylenimine and polyethylene glycol dual-functionalized nanographene oxide in 11 different cell lines
Source: R Soc Open Sci. 2017 Oct 25;4(10):170822. doi: 10.1098/rsos.170822 (PMC5666268; doi:10.1098/rsos.170822)
Supplement: Raw data of cell viability in response to cytotoxicity of RGPP or TR. [file rsos170822supp1.xlsx]

## Sheet: figure 1a
	RGPP (N/P ratio)
	0	2	4	8	15	30	45	60	90	120
OD450	1.061	0.9251	0.9187	0.908067	0.8312	0.873833	0.830333	0.784333	0.776967	0.686667
	1.0221	0.8342	0.9159	0.762167	0.7715	0.764433	0.847833	0.736133	0.724067	0.717067
	0.9907	0.9104	0.837	0.902767	0.8664	0.849633	0.754533	0.755133	0.623567	0.709867
Normalization	103.553	90.2889	89.6643	88.6265	81.1243	85.2853	81.0397	76.5502	75.8313	67.0181
	99.756	81.4171	89.391	74.3868	75.2977	74.6079	82.7477	71.8459	70.6683	69.9851
	96.6914	88.8542	81.6904	88.1092	84.5598	82.9234	73.6417	73.7003	60.8596	69.2824
Average	100	86.8534	86.9152	83.7075	80.3273	80.9389	79.143	74.0321	69.1197	68.7618
Standard deviation	3.43711	4.76228	4.52687	8.07611	4.68224	5.60849	4.84023	2.36963	7.60503	1.55048

## Sheet: figure 1b
	TR (TR volume / medium volume (%))
	0	0.05	0.1	0.2	0.4	0.6	0.8	1	1.5
OD450	1.0837	1.1166	0.976967	0.9381	0.883667	0.9068	0.9058	0.968233	0.817233
	1.0886	1.0268	0.927167	0.8931	0.801767	0.8795	0.8886	0.889833	0.744933
	1.1687	1.0133	0.923367	1.0069	0.886967	0.8696	0.8336	0.836933	0.846933
Normalization	97.3092	100.263	87.7252	84.2352	79.3475	81.4247	81.3349	86.941	73.3822
	97.7491	92.1999	83.2535	80.1945	71.9934	78.9733	79.7905	79.9012	66.8901
	104.942	90.9877	82.9123	90.413	79.6438	78.0844	74.8518	75.1511	76.049
Average	100	94.4837	84.6304	84.9476	76.9949	79.4941	78.6591	80.6644	72.1071
Standard deviation	4.28523	5.04193	2.68567	5.14636	4.33395	1.72999	3.38639	5.93188	4.71072

## Sheet: figure 2a
	RGPP (N/P ratio)
	0	2	4	8	15	30	60	90
OD450	1.03433	0.998233	1.05153	0.993967	1.07973	1.1255	0.9715	0.800067
	1.00463	0.954733	1.01293	0.995667	1.04983	1.0731	0.9317	0.804467
	1.02733	0.969533	0.971733	0.938167	0.993033	1.0031	0.9599	0.856767
Normalization	101.197	97.6649	102.88	97.2475	105.639	110.116	95.0494	78.2768
	98.2911	93.409	99.1031	97.4139	102.713	104.99	91.1555	78.7073
	100.512	94.857	95.0722	91.7882	97.1561	98.1411	93.9145	83.8242
Average	100	95.3103	99.0183	95.4832	101.836	104.416	93.3731	80.2694
Standard deviation	1.51905	2.16388	3.90442	3.20105	4.30878	6.00827	2.00263	3.08604

## Sheet: figure 2b
	TR (TR volume / medium volume (%))
	0	0.05	0.1	0.2	0.4	0.6	0.8	1	1.5	2
OD450	1.12807	1.075	1.09537	1.00697	1.01447	1.0088	1.00277	0.9351	0.8242	0.7187
	1.03767	1.0321	0.991367	1.00497	1.09247	1.0797	1.02427	0.9783	0.7694	0.6499
	1.02467	1.0413	1.01967	0.991167	1.00497	1.0814	1.02557	0.9643	0.8277	0.6241
Normalization	106.074	101.084	103	94.6872	95.3924	94.8595	94.2923	87.9294	77.5012	67.5808
	97.574	97.0505	93.2203	94.4991	102.727	101.526	96.3139	91.9916	72.3483	61.1114
	96.3516	97.9156	95.8814	93.2015	94.4991	101.686	96.4362	90.6751	77.8303	58.6854
Average	100	98.6835	97.3671	94.1293	97.5395	99.3574	95.6808	90.1987	75.8933	62.4592
Standard deviation	5.29603	2.1238	5.05612	0.808967	4.5146	3.89609	1.20406	2.07258	3.07447	4.59833

## Sheet: figure 3a
	RGPP (N/P ratio)
	0	2	4	8	30	45	60	90	120
OD450	2.40523	2.52793	2.38597	2.35443	2.24317	1.92893	1.72443	1.146	0.845633
	2.43343	2.47063	2.38237	2.32833	2.15527	1.77083	1.53853	1.1166	0.854133
	2.29493	2.33913	2.33067	2.20413	2.16507	1.77143	1.37393	1.069	0.849883
Normalization	101.151	106.311	100.341	99.0145	94.3353	81.1203	72.5202	48.1945	35.5627
	102.337	103.901	100.189	97.9169	90.6387	74.4715	64.7023	46.9581	35.9201
	96.5123	98.3711	98.0151	92.6937	91.0508	74.4968	57.7801	44.9563	35.7414
Average	100	102.861	99.515	96.5417	92.0083	76.6962	65.0008	46.7029	35.7414
Standard deviation	3.07811	4.07086	1.30119	3.37734	2.02576	3.83143	7.37459	1.63411	0.178732

## Sheet: figure 3b
	TR (TR volume / medium volume (%))
	0	0.05	0.1	0.2	0.4	0.6	0.8	1	1.5	2
OD450	1.9755	2.0318	1.81523	1.69713	1.53333	1.2727	1.09837	0.8597	0.707267	0.5287
	1.9461	1.9948	1.81513	1.64603	1.50783	1.3549	1.04227	0.9402	0.707667	0.6093
	2.0393	2.1967	2.11993	1.63473	1.37923	1.0767	0.993267	0.7895	0.634767	0.5539
Normalization	99.4229	102.256	91.357	85.4132	77.1695	64.0524	55.2786	43.2669	35.5953	26.6084
	97.9432	100.394	91.3519	82.8415	75.8862	68.1894	52.4552	47.3184	35.6154	30.6648
	102.634	110.555	106.692	82.2728	69.414	54.1881	49.9891	39.7339	31.9465	27.8767
Average	100	104.402	96.4669	83.5092	74.1566	62.1433	52.5743	43.4397	34.3858	28.3833
Standard deviation	2.39794	5.40975	8.85508	1.67331	4.15701	7.1932	2.64675	3.79516	2.11246	2.07513

## Sheet: figure 3e
	RGPP (N/P ratio)
	0	2	4	8	15	30	45	60	90	120
OD450	1.447	1.31383	1.3285	1.35797	1.31047	1.22237	1.0512	1.00283	0.831733	0.700333
	1.4367	1.35693	1.3773	1.36957	1.26017	1.22547	1.051	1.00923	0.813133	0.701533
	1.4864	1.56193	1.3843	1.33937	1.34117	1.24907	1.1155	0.991033	0.743033	0.677533
Normalization	99.3341	90.1924	91.1993	93.2221	89.9614	83.9134	72.1631	68.8428	57.0971	48.0767
	98.627	93.1512	94.5493	94.0185	86.5083	84.1262	72.1494	69.2821	55.8202	48.1591
	102.039	107.224	95.0299	91.9453	92.0689	85.7463	76.5772	68.0327	51.008	46.5115
Average	100	96.8559	93.5928	93.062	89.5128	84.5953	73.6299	68.7192	54.6417	47.5824
Standard deviation	1.80075	9.10016	2.08674	1.04583	2.80726	1.00246	2.55245	0.633799	3.21106	0.928353

## Sheet: figure 3f
	TR (TR volume / medium volume (%))
	0	0.05	0.1	0.2	0.4	0.6	0.8	1	1.5	2
OD450	1.43297	1.35923	1.37203	1.14647	1.123	1.08177	1.0397	0.991467	0.7997	0.8549
	1.47157	1.39853	1.38033	1.20147	1.0765	1.07807	0.9849	0.781767	0.9369	0.9372
	1.49477	1.42703	1.43463	1.38347	1.2673	1.22757	1.1075	1.06037	0.9627	0.9236
Normalization	97.7178	92.6897	93.5625	78.1806	76.5803	73.7685	70.8999	67.6107	54.5337	58.2979
	100.35	95.3697	94.1285	81.9312	73.4094	73.5162	67.1629	53.3108	63.8897	63.9101
	101.932	97.3131	97.8314	94.3423	86.4205	83.711	75.5233	72.3092	65.6491	62.9827
Average	100	95.1242	95.1742	84.818	78.8034	76.9986	71.1954	64.4102	61.3575	61.7302
Standard deviation	2.12885	2.32149	2.31857	8.45873	6.78448	5.8145	4.18803	9.89535	5.97471	3.00847

## Sheet: figure 4a
	RGPP (N/P ratio)
	0	2	4	8	15	30	45	60	90	120
OD450	1.7197	1.40427	1.51417	1.34378	1.4196	1.32107	1.12623	0.714067	0.3375	0.210067
	1.7117	1.52527	1.45067	1.49538	1.3323	1.10127	1.13653	0.762367	0.4074	0.195267
	1.6051	1.58267	1.44417	1.55548	1.5686	1.25677	1.13423	0.721467	0.3677	0.259167
Normalization	102.434	83.6454	90.1916	80.0427	84.5587	78.6896	67.0843	42.5335	20.1033	12.5127
	101.958	90.8528	86.4092	89.0728	79.3587	65.5972	67.6978	45.4105	24.2669	11.6311
	95.6081	94.2719	86.0221	92.6527	93.434	74.8596	67.5608	42.9743	21.9021	15.4373
Average	100	89.59	87.541	87.2561	85.7838	73.0488	67.4476	43.6395	22.0907	13.1937
Standard deviation	3.81099	5.42459	2.30368	6.49832	7.11715	6.73143	0.322038	1.54955	2.0882	1.9924

## Sheet: figure 4b
	TR (TR volume / medium volume (%))
	0	0.05	0.1	0.2	0.4	0.6	0.8	1	1.5	2
OD450	1.2798	1.5464	1.51653	1.23943	0.8354	0.695533	0.355733	0.252133	0.047967	-0.010367
	1.5354	1.5758	1.37953	1.36293	0.9102	0.585533	0.386233	0.202833	0.080867	0.028633
	1.5236	1.3356	1.56453	1.41803	1.18	0.706233	0.450633	0.231933	0.105367	0.095433
Normalization	88.4899	106.924	104.858	85.6988	57.7625	48.0916	24.5966	17.4334	3.31661	-0.716811
	106.163	108.956	95.3858	94.238	62.9344	40.4858	26.7055	14.0246	5.59143	1.97979
	105.347	92.3481	108.177	98.0478	81.5894	48.8314	31.1584	16.0367	7.28545	6.59857
Average	100	102.743	102.807	92.6615	67.4288	45.803	27.4868	15.8315	5.39783	2.62052
Standard deviation	9.97638	9.05917	6.6379	6.32365	12.5331	4.61961	3.34991	1.71362	1.99149	3.69954

[truncated: 4 more sheets: figure 4d, figure 4e, figure 5a, figure 5b]
