# Supplementary material for: Gene delivery ability of polyethylenimine and polyethylene glycol dual-functionalized nanographene oxide in 11 different cell lines
Source: R Soc Open Sci. 2017 Oct 25;4(10):170822. doi: 10.1098/rsos.170822 (PMC5666268; doi:10.1098/rsos.170822)
Supplement: Raw data of transfection efficiency by transfection reagent RGPP or TR. [file rsos170822supp2.xlsx]

## Sheet: figure 1c
	GFP-Bak		GFP-Puma		GFP-Bax 1-2/L-6		GFP-Bcl-xl		GFP-Bcl2		GFP-Bcl2-Maob		GFP-Bcl2-cb5		GFP-NPM WT		GFP-NPM NLS1/2D		GFP-NPM NESD		V		C32V		VCV		VCVV
	RGPP	TR	RGPP	TR	RGPP	TR	RGPP	TR	RGPP	TR	RGPP	TR	RGPP	TR	RGPP	TR	RGPP	TR	RGPP	TR	RGPP	TR	RGPP	TR	RGPP	TR	RGPP	TR
Transfection efficiency (%)	21	17.5	23.5	7.3	27.6	15.5	19.6	4.4	25.9	57.2	14.9	14.4	20.8	43.2	33.4	28.7	33	19.7	30	32.4	46.5	50.8	38.7	53.3	42.1	60.5	41.4	47.2
	24.1	9.5	21.4	5.6	27.7	14.9	18.6	4.6	27.2	52.5	14.3	16.2	20	42.9	29.7	34.9	30.7	18.9	26.7	33.6	44.7	48.9	41.2	51.6	47.4	60	43	48.6
	26.2	15.5	17.8	6	21.2	14.9	18.4	5.1	27.9	52.8	13.9	14.5	18.7	41.8	29.5	32.6	27.2	23.8	29.4	39.2	36.5	47.1	40.3	53.4	47.1	61.6	40.5	51
Average	23.7667	14.1667	20.9	6.3	25.5	15.1	18.8667	4.7	27	54.1667	14.3667	15.0333	19.8333	42.6333	30.8667	32.0667	30.3	20.8	28.7	35.0667	42.5667	48.9333	40.0667	52.7667	45.5333	60.7	41.6333	48.9333
Standard deviation	2.61598	4.16333	2.88271	0.888819	3.72424	0.34641	0.64291	0.360555	1.01489	2.63122	0.503322	1.0116	1.05987	0.737111	2.19621	3.13422	2.92062	2.62869	1.75784	3.62951	5.33042	1.85023	1.26623	1.0116	2.97714	0.818535	1.26623	1.9218

## Sheet: figure 1e
	RGPP (N/P ratio)				TR (TR volume / medium volume (%))
	5	10	15		0.1	0.2
Transfection efficiency (%)	13.8	40.9	65.6		2.7	24
	15.7	44.7	61.4		2.6	20.5
	19.5	44.5	61.4		2.3	12.1
Average	16.3333	43.3667	62.8		2.53333	18.8667
Standard deviation	2.9023	2.13854	2.42487		0.208167	6.11583

## Sheet: figure 2c
	RGPP (N/P ratio)					TR (TR volume / medium volume (%))
	15	30	60	90		0.2	0.4	0.6
Transfection efficiency (%)	1.4	4.6	14.6	28.4		11.2	15.2	11.9
	1.5	5.8	14.7	25.5		8.2	14.8	12.1
	2	4.9	12.6	26.4		8.5	16	12.8
Average	1.63333	5.1	13.9667	26.7667		9.3	15.3333	12.2667
Standard deviation	0.321455	0.6245	1.18462	1.48436		1.65227	0.61101	0.472582

## Sheet: figure 3c
	RGPP (N/P ratio)				TR (TR volume / medium volume (%))
	15	30	60		0.2	0.4	0.6
Transfection efficiency (%)	3.3	6.5	33.5		2	6.8	9.1
	1.9	5.8	39.6		2.2	7.8	7.2
	2.1	4.3	38.4		1.7	4.9	7.2
Average	2.43333	5.53333	37.1667		1.96667	6.5	7.83333
Standard deviation	0.757188	1.12398	3.23161		0.251661	1.47309	1.09697

## Sheet: figure 3g
	RGPP (N/P ratio)					TR (TR volume / medium volume (%))
	15	30	60	90		0.2	0.4	0.6
Transfection efficiency (%)	5.1	10.5	10.8	11		0.9	5.6	7.1
	8	10.9	10.1	10		2	2.8	4
	10.5	9.3	8.8	8.7		1.5	1.7	1.8
Average	7.86667	10.2333	9.9	9.9		1.46667	3.36667	4.3
Standard deviation	2.70247	0.832666	1.01489	1.15326		0.550757	2.0108	2.66271

## Sheet: figure 4c
	RGPP (N/P ratio)				TR (TR volume / medium volume (%))
	15	30	45		0.2	0.4	0.6
Transfection efficiency (%)	1.1	3.3	23.9		6.9	14.2	18.6
	1.7	3.6	25.2		6.4	14.4	12.9
	1.9	3.8	29.3		5.2	9.3	17.3
Average	1.56667	3.56667	26.1333		6.16667	12.6333	16.2667
Standard deviation	0.416333	0.251661	2.81839		0.873689	2.88848	2.98719

## Sheet: figure 4f
	RGPP (N/P ratio)			TR (TR volume / medium volume (%))
	15	30		0.2	0.4	0.6
Transfection efficiency (%)	1.1	1.7		1	3.4	3.2
	1.3	1.2		0.6	3.5	3.2
	1.9	3.1		0.8	2.8	1.9
Average	1.43333	2		0.8	3.23333	2.76667
Standard deviation	0.416333	0.984886		0.2	0.378594	0.750555

## Sheet: figure 5c
	RGPP (N/P ratio)					TR (TR volume / medium volume (%))
	15	30	60	90		0.2	0.4	0.6	0.8
Transfection efficiency (%)	1.4	4.2	49.2	14		13.3	10.1	40.4	47.7
	1.2	3	47	18.8		13.3	12.1	39.4	47.7
	1	3	45.2	12.5		13.2	9.4	37.4	48.6
Average	1.2	3.4	47.1333	15.1		13.2667	10.5333	39.0667	48
Standard deviation	0.2	0.69282	2.00333	3.2909		0.057735	1.40119	1.52753	0.519615
